# Supplementary material for: Modulation of Glutamate Transporter EAAT1 and Inward-Rectifier Potassium Channel Kir4.1 Expression in Cultured Spinal Cord Astrocytes by Platinum-Based Chemotherapeutics
Source: Int J Mol Sci. 2021 Jun 11;22(12):6300. doi: 10.3390/ijms22126300 (PMC8230757; doi:10.3390/ijms22126300)
Supplement: Supplementary file 1 [file ijms-22-06300-s001.zip]

Archive with 1 entries (1 files):
- ijms-1224023-supplementary.pdf
